# Supplementary material for: Post-treatment Lyme disease symptoms score: Developing a new tool for research
Source: PLoS One. 2019 Nov 11;14(11):e0225012. doi: 10.1371/journal.pone.0225012 (PMC6844481; doi:10.1371/journal.pone.0225012)
Supplement: S2 Table — (XLSX) [file pone.0225012.s003.xlsx]

## Sheet: Questionnaire Scores 
												Short Form-36 (SF-36) version 2 subscales and components norm-based scores
Cohort	Group	Fatigue Severity Scale	Assessment of Fibromyalgia	Neuro-QoL Social Participation	Neuro-QoL Anxiety	Neuro-QoL Cognition	Neuro-QoL Emotional	Neuro-QoL Fatigue	Neuro-QoL Positive Affect	Neuro-QoL Social Satisfaction	Neuro-QoL Sleep	Physical Functioning	Role Limitations due to Physical Health	Bodily Pain	General Health	Vitality	Social Functioning	Role Limitations due to Emotional Health	Mental Health	Physical Health Component Score	Mental Health Component Score
Development	PTLDS	3.9	10	45.4	44.3	56.3	39.9	45.6	52.3	45.2	48.9	40.32	43.68	42.24	38.92	49.63	52.33	52.69	48.25	38.29	54.79
Development	PTLDS	5.1	4	42.7	44.3	50.9	32.2	52.3	63.3	41.2	45.6	42.23	23.47	55.55	55.56	40.72	42.3	56.17	63.95	36.07	59.63
Development	PTLDS	2.2	3	60.2	36.4	52.4	45.3	43.8	51.5	49.8	41.7	57.54	54.91	62	57.94	58.54	57.34	56.17	53.48	58.95	54.72
Development	PTLDS	2.9	12	60.2	48.4	41.9	46.7	51.3	54	60.5	51.8	55.63	57.16	50.71	55.56	49.63	57.34	56.17	58.72	53.34	56.46
Development	PTLDS	5.2	14	43.4	60.9	35	64.5	55.4	45.3	42.2	56.8	36.49	34.7	38.21	35.59	31.8	47.31	31.8	35.17	37.82	36.26
Development	PTLDS	3.3	12	49.2	47.3	52.4	42	48.4	54.9	46.9	53.1	53.71	57.16	46.27	41.3	46.66	52.33	56.17	56.1	48.09	54.24
Development	PTLDS	6	8	42	55	48.3	55.8	55.4	45.3	41.2	54.4	51.8	50.42	46.68	37.97	28.83	37.29	38.76	45.64	49.46	34.65
Development	PTLDS	5.6	18	44.7	62.6	34	58.3	58.8	48.1	43.7	60.4	49.88	41.44	38.21	36.54	31.8	37.29	35.28	27.32	47.25	27.33
Development	PTLDS	5.7	10	40.6	49.5	33	48.1	56.5	49	42.7	55.6	42.23	36.95	38.61	42.73	31.8	37.29	56.17	53.48	34.31	51.29
Development	PTLDS	3.2	10	46.1	52.3	35	55.8	44.7	54	45.8	55.6	49.88	50.42	50.71	55.56	55.57	52.33	45.72	50.87	52.48	50.32
Development	PTLDS	5.7	5	47.5	47.3	59	49.4	50.3	43.5	49.8	43.8	55.63	54.91	62	56.99	43.69	57.34	49.2	37.79	62.28	41.03
Development	PTLDS	6.3	26	38.5	51.4	36	49.4	63.5	48.1	38.6	62.8	30.75	23.47	30.55	42.73	22.89	27.26	38.76	43.02	27.62	38.94
Development	PTLDS	1.2	3	53.4	36.4	59	39.9	39.5	61.3	52	45.6	53.71	54.91	51.51	50.81	58.54	57.34	52.69	53.48	52.89	55.22
Development	PTLDS	5	13	42.7	54.2	37.9	58.3	55.4	49.9	42.2	60.4	51.8	39.19	38.21	33.22	43.69	42.3	42.24	43.02	41.94	42.01
Development	PTLDS	3.4	5	50.2	48.4	42.9	42	45.6	54	53.7	41.7	42.23	45.93	62	41.3	49.63	57.34	56.17	56.1	44.32	58.78
Development	Recovered	1.7	0	60.2	36.4	64.2	32.2	34.1	59.9	52	32	55.63	57.16	55.55	57.94	61.51	57.34	56.17	58.72	55.81	58.75
Development	Recovered	4.1	11	50.2	47.3	43.9	49.4	50.3	53.2	43.7	53.1	49.88	39.19	46.68	43.68	52.6	52.33	56.17	56.1	41.05	58.66
Development	Recovered	1.8	2	60.2	36.4	50.9	39.9	36.5	68	53.7	36.3	57.54	57.16	50.71	66.5	58.54	57.34	56.17	61.33	56.56	59.22
Development	Recovered	2.4	NA	60.2	36.4	48.3	32.2	36.5	63.3	60.5	43.8	57.54	54.91	55.55	60.32	58.54	57.34	56.17	58.72	56.34	57.85
Development	Recovered	2.9	2	60.2	36.4	56.3	32.2	36.5	63.3	60.5	43.8	55.63	57.16	55.55	60.32	61.51	57.34	56.17	58.72	56.4	58.71
Development	Recovered	1	1	60.2	42.1	59	37.2	29.5	68	60.5	43.8	57.54	57.16	55.55	66.5	67.45	57.34	56.17	56.1	59.51	58.3
Development	Recovered	1.1	1	60.2	36.4	64.2	32.2	29.5	68	60.5	36.3	57.54	57.16	62	66.5	70.42	57.34	56.17	63.95	59.91	62.19
Development	Recovered	1.8	1	60.2	45.9	64.2	39.9	39.5	61.3	53.7	45.6	57.54	57.16	50.71	57.94	61.51	57.34	56.17	58.72	55.08	58.78
Development	Recovered	2.7	4	49.2	36.4	64.2	37.2	36.5	61.3	48.2	32	51.8	52.66	51.51	62.7	61.51	57.34	56.17	61.33	51.94	61.77
Development	Recovered	2	2	48.3	36.4	56.3	54.5	29.5	59.9	53.7	45.6	57.54	57.16	62	61.74	67.45	57.34	56.17	63.95	58.64	61.56
Development	Recovered	3	5	60.2	36.4	50.9	32.2	42.8	68	60.5	45.6	57.54	57.16	51.51	66.5	61.51	57.34	56.17	58.72	57.48	58.57
Development	Recovered	2	2	60.2	36.4	54.2	43.7	38.2	55.8	50.7	36.3	57.54	57.16	55.55	66.5	55.57	57.34	56.17	53.48	59.74	54.24
Development	Recovered	2.6	2	47.5	45.9	54.2	32.2	41.8	55.8	60.5	39.1	57.54	57.16	62	65.07	58.54	57.34	56.17	56.1	60.94	55.6
Development	Recovered	1.9	0	60.2	42.1	56.3	37.2	39.5	53.2	60.5	43.8	57.54	57.16	62	66.5	64.48	57.34	56.17	61.33	60.31	59.52
Validation	PTLDS	4.22222	4	60.2	51.4	49.6	48.1	50.3	41	46.9	48.9	55.63	52.66	46.68	33.22	40.72	57.34	56.17	50.87	46.38	51.85
Validation	PTLDS	5.77778	9	48.3	61.8	36	53.2	58.8	37	45.8	47.3	21.18	41.44	38.21	49.86	22.89	22.25	14.39	16.86	44.57	13.44
Validation	PTLDS	5.33333	10	41.3	42.1	46	52	58.8	55.8	41.7	51.8	47.97	36.95	42.24	40.35	37.74	37.29	45.72	58.72	38.32	49.06
Validation	PTLDS	5.55556	9	43.4	49.5	36	57	57.6	58.8	44.2	48.9	55.63	39.19	38.21	53.19	37.74	37.29	31.8	45.64	49.84	34.81
Validation	PTLDS	1.77778	2	49.2	48.4	54.2	39.9	34.1	51.5	48.9	32	55.63	57.16	62	57.94	58.54	47.31	49.2	50.87	60.92	47.89
Validation	PTLDS	3.66667	8	46.1	54.2	48.3	48.1	43.8	52.3	46.3	39.1	40.32	48.17	38.61	26.08	49.63	47.31	45.72	50.87	36.31	51.69
Validation	PTLDS	5.55556	12	41.3	53.3	50.9	49.4	48.4	43.5	39.7	53.1	46.06	30.21	42.64	33.22	40.72	47.31	35.28	37.79	40.13	39.1
Validation	PTLDS	5.33333	17	37.8	66.8	29.8	63.3	62.3	49.9	44.2	82.2	46.06	41.44	34.18	30.84	31.8	37.29	42.24	22.09	42.74	29.18
Validation	PTLDS	3.6	9	60.2	36.4	49.6	32.2	49.3	53.2	60.5	45.6	55.63	57.16	50.71	60.32	58.54	57.34	56.17	56.1	55.36	57.22
Validation	PTLDS	4.6	13	60.2	53.3	44.9	58.3	48.4	51.5	40.2	63.9	34.57	36.95	34.58	48.43	43.69	42.3	42.24	45.64	35.92	47.64
Validation	Recovered	2.33333	5	60.2	50.5	64.2	45.3	38.2	54	60.5	53.1	51.8	57.16	42.24	59.37	58.54	57.34	56.17	50.87	51.96	56.39
Validation	Recovered	1.88889	0	60.2	36.4	56.3	32.2	29.5	59.9	50.7	41.7	55.63	57.16	50.71	60.32	61.51	57.34	56.17	58.72	54.87	59.19
Validation	Recovered	3.22222	2	60.2	51.4	49.6	52	36.5	55.8	60.5	54.4	57.54	57.16	62	59.37	58.54	57.34	56.17	56.1	59.52	55.69
Validation	Recovered	2.44444	6	45.4	45.9	50.9	52	50.3	41	44.7	43.8	53.71	52.66	46.68	43.68	34.77	57.34	49.2	43.02	51.08	43.89
Validation	Recovered	2.88889	3	42	65.1	40.9	64.5	50.3	41.8	43.2	54.4	57.54	57.16	55.55	56.99	49.63	52.33	45.72	35.17	63.28	38.21
Validation	Recovered	2.88889	3	44.7	47.3	50.9	46.7	45.6	57.8	50.7	39.1	57.54	54.91	62	62.7	55.57	52.33	49.2	50.87	62	48.31
Validation	Recovered	2.44444	2	60.2	47.3	64.2	39.9	43.8	53.2	53.7	45.6	57.54	57.16	55.55	55.56	49.63	57.34	56.17	56.1	56.26	54.28
Validation	Recovered	1.44444	2	60.2	47.3	64.2	42	38.2	53.2	60.5	32	57.54	57.16	55.55	61.74	61.51	57.34	56.17	53.48	58.72	55.71
Validation	Recovered	1.66667	4	60.2	48.4	64.2	37.2	36.5	54	52	43.8	57.54	57.16	62	66.5	58.54	57.34	49.2	48.25	64.37	48.74
Validation	Recovered	1.44444	5	60.2	49.5	52.4	43.7	36.5	54	46.9	50.4	55.63	57.16	46.68	53.19	58.54	57.34	56.17	50.87	53.45	55.18
Validation	Recovered	3.6	2	50.2	36.4	56.3	45.3	43.8	59.9	50.7	41.7	53.71	57.16	55.55	57.94	58.54	52.33	56.17	58.72	54.95	57.15
Validation	Recovered	1.1	0	48.3	44.3	56.3	50.7	29.5	57.8	49.8	36.3	57.54	57.16	55.55	60.32	61.51	57.34	56.17	58.72	57.21	58.27
Validation	Recovered	1.9	3	60.2	36.4	64.2	43.7	29.5	63.3	48.9	36.3	55.63	52.66	51.51	53.19	58.54	57.34	56.17	58.72	51.68	59.07
